# Supplementary material for: Moral and religious convictions: Are they the same or different things?
Source: PLoS One. 2018 Jun 21;13(6):e0199311. doi: 10.1371/journal.pone.0199311 (PMC6013213; doi:10.1371/journal.pone.0199311)
Supplement: S1 Datasets — (ZIP) [file pone.0199311.s002.zip]

Archive with 49 entries (48 files):
- Data to Share/
- Data to Share/MCRC_Study8_NonPreferredCandidate_Data.sav
- Data to Share/MCRC_Study15_Script.R
- Data to Share/MCRC_Study14_Script.R
- Data to Share/MCRC_Study11_Data.sav
- Data to Share/MCRC_Study1_Data.sav
- Data to Share/MCRC_Study5_Script.R
- Data to Share/MCRC_Study4_Script.R
- Data to Share/MCRC_Study12_Script.R
- Data to Share/MCRC_Study13_Script.R
- Data to Share/MCRC_Study10_LGBTJobLaw_Data.sav
- Data to Share/MCRC_Study8_Script.R
- Data to Share/MCRC_Study9_Script.R
- Data to Share/MCRC_Study16_Data.sav
- Data to Share/MCRC_Study17_Data.sav
- Data to Share/MCRC_Study10_BoyScout_Data.sav
- Data to Share/MCRC_Study6_Data.sav
- Data to Share/MCRC_Study7_Data.sav
- Data to Share/MCRC_Study18_Script.R
- Data to Share/MCRC_Study19_Script.R
- Data to Share/MCRC_Study10_SameSexAdoption_Data.sav
- Data to Share/MCRC_Study2_Script.R
- Data to Share/MCRC_Study3_Script.R
- Data to Share/MCRC_Study2_Data.sav
- Data to Share/MCRC_Study3_Data.sav
- Data to Share/MCRC_Study15_Abortion_Data.sav
- Data to Share/MCRC_Study18_Data.sav
- Data to Share/MCRC_Study19_Data.sav
- Data to Share/MCRC_Study6_Script.R
- Data to Share/MCRC_Study7_Script.R
- Data to Share/MCRC_Study16_Script.R
- Data to Share/MCRC_Study17_script.R
- Data to Share/MCRC_Study9_Data.sav
- Data to Share/MCRC_Study15_GunControl_Data.sav
- Data to Share/MCRC_Study12_Data.sav
- Data to Share/MCRC_Study13_Data.sav
- Data to Share/MCRC_Study15_CapitalPunishment_Data.sav
- Data to Share/MCRC_MetaAnalysis_Script.R
- Data to Share/MCRC_Study15_NuclearPower_Data.sav
- Data to Share/MCRC_Study8_PreferredCandidate_Data.sav
- Data to Share/MCRC_Study10_SameSexMarriage_Data.sav
- Data to Share/MCRC_Study5_Data.sav
- Data to Share/MCRC_Study4_Data.sav
- Data to Share/MCRC_Study1_Script.R
- Data to Share/MCRC_Study11_Script.R
- Data to Share/MCRC_Study10_Script.R
- Data to Share/MCRC_MetaAnalysis_Data.csv
- Data to Share/MCRC_Study14_Data.sav
- Data to Share/MCRC_Study10_AffirmativeAction_Data.sav
